# Supplementary material for: Bacillus subtilis PS-216 Antagonistic Activities against Campylobacter jejuni NCTC 11168 Are Modulated by Temperature, Oxygen, and Growth Medium
Source: Microorganisms. 2022 Jan 26;10(2):289. doi: 10.3390/microorganisms10020289 (PMC8875091; doi:10.3390/microorganisms10020289)
Supplement: Supplementary file 1 [file microorganisms-10-00289-s001.zip]

Archive with 1 entries (1 files):
- microorganisms-1540593-supplementary.pdf
